# Supplementary material for: Perfluorocarbon Nanoemulsions with Fluorous Chlorin-Type Photosensitizers for Antitumor Photodynamic Therapy in Hypoxia
Source: Int J Mol Sci. 2023 Apr 28;24(9):7995. doi: 10.3390/ijms24097995 (PMC10178184; doi:10.3390/ijms24097995)
Supplement: Supplementary file 1 [file ijms-24-07995-s001.zip]

Archive with 1 entries (1 files):
- ijms-2360303-supplementary.pdf
